# Supplementary material for: Mining Genes Involved in Insecticide Resistance of Liposcelis bostrychophila Badonnel by Transcriptome and Expression Profile Analysis
Source: PLoS One. 2013 Nov 20;8(11):e79878. doi: 10.1371/journal.pone.0079878 (PMC3835895; doi:10.1371/journal.pone.0079878)
Supplement: Table S1 — Kyoto Encyclopedia of Genes and Genomes database annotation of the Liposcelis bostrychophila transcriptome. (XLS) [file pone.0079878.s001.xls]

## Sheet: Sheet1
#	Pathway	Count (17985)	Pathway ID
1	Metabolic pathways	2254	ko01100
2	Regulation of actin cytoskeleton	701	ko04810
3	Focal adhesion	668	ko04510
4	Pathways in cancer	631	ko05200
5	RNA transport	585	ko03013
6	Vascular smooth muscle contraction	554	ko04270
7	Purine metabolism	494	ko00230
8	Spliceosome	457	ko03040
9	Huntington's disease	443	ko05016
10	HTLV-I infection	426	ko05166
11	Neuroactive ligand-receptor interaction	425	ko04080
12	Influenza A	413	ko05164
13	MAPK signaling pathway	409	ko04010
14	Phagosome	400	ko04145
15	Endocytosis	397	ko04144
16	Ubiquitin mediated proteolysis	390	ko04120
17	Calcium signaling pathway	387	ko04020
18	Tight junction	387	ko04530
19	Dilated cardiomyopathy	383	ko05414
20	Hypertrophic cardiomyopathy (HCM)	379	ko05410
21	Lysosome	377	ko04142
22	Pyrimidine metabolism	375	ko00240
23	Protein processing in endoplasmic reticulum	357	ko04141
24	Herpes simplex infection	347	ko05168
25	Protein digestion and absorption	346	ko04974
26	Transcriptional misregulation in cancer	343	ko05202
27	Pancreatic secretion	343	ko04972
28	Tuberculosis	328	ko05152
29	Amoebiasis	325	ko05146
30	Insulin signaling pathway	321	ko04910
31	Salmonella infection	320	ko05132
32	Gastric acid secretion	319	ko04971
33	Bile secretion	313	ko04976
34	mRNA surveillance pathway	310	ko03015
35	Alzheimer's disease	310	ko05010
36	Glycerophospholipid metabolism	288	ko00564
37	Cell cycle	281	ko04110
38	Ribosome	280	ko03010
39	Wnt signaling pathway	273	ko04310
40	ECM-receptor interaction	267	ko04512
41	Pathogenic Escherichia coli infection	253	ko05130
42	Axon guidance	252	ko04360
43	Amyotrophic lateral sclerosis (ALS)	250	ko05014
44	Vibrio cholerae infection	249	ko05110
45	Adherens junction	246	ko04520
46	Ribosome biogenesis in eukaryotes	245	ko03008
47	RNA polymerase	243	ko03020
48	Chemokine signaling pathway	239	ko04062
49	Salivary secretion	237	ko04970
50	Viral myocarditis	235	ko05416
51	Cardiac muscle contraction	226	ko04260
52	Toxoplasmosis	225	ko05145
53	Leukocyte transendothelial migration	220	ko04670
54	Prostate cancer	210	ko05215
55	Glycerolipid metabolism	205	ko00561
56	Parkinson's disease	203	ko05012
57	Fc gamma R-mediated phagocytosis	199	ko04666
58	Progesterone-mediated oocyte maturation	199	ko04914
59	Bacterial invasion of epithelial cells	198	ko05100
60	Cell adhesion molecules (CAMs)	196	ko04514
61	Dopaminergic synapse	194	ko04728
62	ABC transporters	189	ko02010
63	Glutamatergic synapse	189	ko04724
64	Fat digestion and absorption	187	ko04975
65	Peroxisome	186	ko04146
66	Drug metabolism - other enzymes	186	ko00983
67	Dorso-ventral axis formation	180	ko04320
68	Cytosolic DNA-sensing pathway	179	ko04623
69	Shigellosis	179	ko05131
70	Small cell lung cancer	178	ko05222
71	RNA degradation	178	ko03018
72	Lysine degradation	177	ko00310
73	Neurotrophin signaling pathway	175	ko04722
74	Oocyte meiosis	174	ko04114
75	Gap junction	172	ko04540
76	Oxidative phosphorylation	169	ko00190
77	Phosphatidylinositol signaling system	166	ko04070
78	Melanogenesis	165	ko04916
79	GnRH signaling pathway	165	ko04912
80	Retinol metabolism	163	ko00830
81	Hepatitis C	160	ko05160
82	T cell receptor signaling pathway	160	ko04660
83	Drug metabolism - cytochrome P450	158	ko00982
84	Metabolism of xenobiotics by cytochrome P450	157	ko00980
85	Vasopressin-regulated water reabsorption	157	ko04962
86	Measles	156	ko05162
87	Adipocytokine signaling pathway	155	ko04920
88	Long-term potentiation	155	ko04720
89	GABAergic synapse	152	ko04727
90	PPAR signaling pathway	151	ko03320
91	Cholinergic synapse	150	ko04725
92	Retrograde endocannabinoid signaling	149	ko04723
93	Arrhythmogenic right ventricular cardiomyopathy (ARVC)	147	ko05412
94	Prion diseases	147	ko05020
95	Fanconi anemia pathway	146	ko03460
96	Starch and sucrose metabolism	146	ko00500
97	Amino sugar and nucleotide sugar metabolism	144	ko00520
98	Morphine addiction	144	ko05032
99	Synaptic vesicle cycle	143	ko04721
100	Serotonergic synapse	143	ko04726
101	Renal cell carcinoma	139	ko05211
102	Pentose and glucuronate interconversions	136	ko00040
103	Glutathione metabolism	135	ko00480
104	Tyrosine metabolism	135	ko00350
105	Notch signaling pathway	135	ko04330
106	Vitamin digestion and absorption	134	ko04977
107	ErbB signaling pathway	133	ko04012
108	Phototransduction - fly	128	ko04745
109	Jak-STAT signaling pathway	121	ko04630
110	Aminoacyl-tRNA biosynthesis	121	ko00970
111	Amphetamine addiction	119	ko05031
112	TGF-beta signaling pathway	117	ko04350
113	Steroid hormone biosynthesis	116	ko00140
114	Olfactory transduction	115	ko04740
115	p53 signaling pathway	114	ko04115
116	Chronic myeloid leukemia	114	ko05220
117	Pyruvate metabolism	113	ko00620
118	Inositol phosphate metabolism	112	ko00562
119	Other types of O-glycan biosynthesis	112	ko00514
120	Long-term depression	109	ko04730
121	Legionellosis	108	ko05134
122	Steroid biosynthesis	107	ko00100
123	VEGF signaling pathway	106	ko04370
124	Epithelial cell signaling in Helicobacter pylori infection	106	ko05120
125	Osteoclast differentiation	105	ko04380
126	Basal transcription factors	105	ko03022
127	Glycine, serine and threonine metabolism	105	ko00260
128	B cell receptor signaling pathway	104	ko04662
129	Nucleotide excision repair	103	ko03420
130	Hematopoietic cell lineage	103	ko04640
131	Chagas disease (American trypanosomiasis)	102	ko05142
132	Toll-like receptor signaling pathway	100	ko04620
133	Cysteine and methionine metabolism	100	ko00270
134	alpha-Linolenic acid metabolism	100	ko00592
135	Fatty acid metabolism	100	ko00071
136	Apoptosis	99	ko04210
137	Insect hormone biosynthesis	97	ko00981
138	Porphyrin and chlorophyll metabolism	97	ko00860
139	Colorectal cancer	97	ko05210
140	Glioma	96	ko05214
141	NOD-like receptor signaling pathway	95	ko04621
142	Pertussis	94	ko05133
143	DNA replication	94	ko03030
144	Fc epsilon RI signaling pathway	93	ko04664
145	Phototransduction	93	ko04744
146	Carbohydrate digestion and absorption	93	ko04973
147	Mineral absorption	92	ko04978
148	Arginine and proline metabolism	91	ko00330
149	mTOR signaling pathway	90	ko04150
150	Galactose metabolism	88	ko00052
151	Glycolysis / Gluconeogenesis	88	ko00010
152	Complement and coagulation cascades	88	ko04610
153	Endocrine and other factor-regulated calcium reabsorption	87	ko04961
154	Cocaine addiction	87	ko05030
155	Homologous recombination	87	ko03440
156	Tryptophan metabolism	86	ko00380
157	Endometrial cancer	86	ko05213
158	Pancreatic cancer	86	ko05212
159	Base excision repair	85	ko03410
160	Ascorbate and aldarate metabolism	85	ko00053
161	N-Glycan biosynthesis	84	ko00510
162	Hedgehog signaling pathway	84	ko04340
163	Antigen processing and presentation	82	ko04612
164	Leishmaniasis	80	ko05140
165	Valine, leucine and isoleucine degradation	79	ko00280
166	Natural killer cell mediated cytotoxicity	77	ko04650
167	Malaria	75	ko05144
168	Arachidonic acid metabolism	75	ko00590
169	Fatty acid biosynthesis	71	ko00061
170	MAPK signaling pathway - fly	71	ko04013
171	Thyroid cancer	70	ko05216
172	Cytokine-cytokine receptor interaction	69	ko04060
173	Non-small cell lung cancer	68	ko05223
174	Propanoate metabolism	68	ko00640
175	Citrate cycle (TCA cycle)	67	ko00020
176	Other glycan degradation	66	ko00511
177	Type II diabetes mellitus	66	ko04930
178	Alanine, aspartate and glutamate metabolism	66	ko00250
179	Basal cell carcinoma	66	ko05217
180	Systemic lupus erythematosus	65	ko05322
181	Nicotine addiction	64	ko05033
182	Sphingolipid metabolism	64	ko00600
183	Ether lipid metabolism	64	ko00565
184	Aldosterone-regulated sodium reabsorption	63	ko04960
185	Fructose and mannose metabolism	63	ko00051
186	Acute myeloid leukemia	62	ko05221
187	Mismatch repair	62	ko03430
188	Glycosylphosphatidylinositol(GPI)-anchor biosynthesis	59	ko00563
189	Butanoate metabolism	58	ko00650
190	Phenylalanine metabolism	57	ko00360
191	Staphylococcus aureus infection	56	ko05150
192	Glycosaminoglycan degradation	54	ko00531
193	beta-Alanine metabolism	54	ko00410
194	Proximal tubule bicarbonate reclamation	54	ko04964
195	Proteasome	53	ko03050
196	Melanoma	52	ko05218
197	Fatty acid elongation	52	ko00062
198	Glycosaminoglycan biosynthesis - heparan sulfate	52	ko00534
199	Linoleic acid metabolism	51	ko00591
200	Pentose phosphate pathway	49	ko00030
201	Rheumatoid arthritis	48	ko05323
202	RIG-I-like receptor signaling pathway	45	ko04622
203	Protein export	43	ko03060
204	Bladder cancer	43	ko05219
205	Circadian rhythm - fly	42	ko04711
206	Biosynthesis of unsaturated fatty acids	41	ko01040
207	Primary immunodeficiency	40	ko05340
208	Circadian rhythm - mammal	39	ko04710
209	Riboflavin metabolism	38	ko00740
210	SNARE interactions in vesicular transport	37	ko04130
211	Collecting duct acid secretion	36	ko04966
212	Glyoxylate and dicarboxylate metabolism	36	ko00630
213	Non-homologous end-joining	36	ko03450
214	Taste transduction	36	ko04742
215	Terpenoid backbone biosynthesis	34	ko00900
216	Ubiquinone and other terpenoid-quinone biosynthesis	34	ko00130
217	Glycosaminoglycan biosynthesis - chondroitin sulfate	33	ko00532
218	Histidine metabolism	32	ko00340
219	Regulation of autophagy	30	ko04140
220	Sulfur metabolism	29	ko00920
221	Renin-angiotensin system	29	ko04614
222	Folate biosynthesis	28	ko00790
223	Maturity onset diabetes of the young	28	ko04950
224	Selenocompound metabolism	26	ko00450
225	Autoimmune thyroid disease	26	ko05320
226	African trypanosomiasis	26	ko05143
227	Nicotinate and nicotinamide metabolism	24	ko00760
228	Sulfur relay system	23	ko04122
229	One carbon pool by folate	23	ko00670
230	Mucin type O-Glycan biosynthesis	20	ko00512
231	Pantothenate and CoA biosynthesis	20	ko00770
232	Glycosphingolipid biosynthesis - lacto and neolacto series	19	ko00601
233	Cyanoamino acid metabolism	19	ko00460
234	Glycosaminoglycan biosynthesis - keratan sulfate	17	ko00533
235	Taurine and hypotaurine metabolism	17	ko00430
236	Type I diabetes mellitus	17	ko04940
237	Glycosphingolipid biosynthesis - globo series	16	ko00603
238	Synthesis and degradation of ketone bodies	14	ko00072
239	Glycosphingolipid biosynthesis - ganglio series	12	ko00604
240	Primary bile acid biosynthesis	12	ko00120
241	Intestinal immune network for IgA production	9	ko04672
242	Valine, leucine and isoleucine biosynthesis	9	ko00290
243	Lipoic acid metabolism	8	ko00785
244	D-Glutamine and D-glutamate metabolism	7	ko00471
245	Caffeine metabolism	6	ko00232
246	Phenylalanine, tyrosine and tryptophan biosynthesis	6	ko00400
247	Biotin metabolism	6	ko00780
248	Lysine biosynthesis	5	ko00300
249	D-Arginine and D-ornithine metabolism	5	ko00472
250	Thiamine metabolism	5	ko00730
251	Vitamin B6 metabolism	5	ko00750
252	Butirosin and neomycin biosynthesis	3	ko00524
253	Asthma	2	ko05310
