# Supplementary material for: Mining Genes Involved in Insecticide Resistance of Liposcelis bostrychophila Badonnel by Transcriptome and Expression Profile Analysis
Source: PLoS One. 2013 Nov 20;8(11):e79878. doi: 10.1371/journal.pone.0079878 (PMC3835895; doi:10.1371/journal.pone.0079878)
Supplement: Table S2 — The validated 10 genes (both up- or down-regulated) between the two comparison groups. (XLS) [file pone.0079878.s002.xls]

## Sheet: Sheet1
GeneID	Gene_length	Control-Expression	Deltamethrin-Expression	Control-RPKM	Deltamethrin-RPKM	log2 Ratio(Deltamethrin/Control)	Up-Down-Regulation(Deltamethrin/Control)	P-value	FDR	GO Component	GO Function	GO Process	Blast nr
1917	2045	56	395	8.96025	61.9196	2.78879	Up	1.25079e-62	2.02221e-59	-	GO:0003824//catalytic activity	GO:0044238//primary metabolic process;GO:0044237//cellular metabolic process	gi|226119|prf||1410330A/2.31962e-72/vicilin gene A
2125	965	318	1905	107.826	632.838	2.55312	Up	4.29062e-268	2.67563e-264	-	-	-	gi|60599777|gb|AAT11803.2|/1.818e-27/pancreatic trypsinogen [Struthio camelus]
518	893	3	32	1.09925	11.4874	3.38547	Up	3.08984e-07	5.73948e-05	-	-	-	gi|294950680|ref|XP_002786737.1|/2.72289e-43/Endochitinase B precursor, putative [Perkinsus marinus ATCC 50983]
2862	1213	2	430	0.539504	113.64	7.71863	Up	6.71996e-124	2.09528e-120	-	-	-	gi|156098975|ref|XP_001615502.1|/3.60036e-21/hypothetical protein [Plasmodium vivax Sal-1]
3487	345	0	29	0.001	26.9466	14.7178	Up	2.52904e-09	6.38137e-07	GO:0020030//infected host cell surface knob;GO:0020002//host cell plasma membrane	GO:0046789//host cell surface receptor binding;GO:0050839//cell adhesion molecule binding	GO:0020033//antigenic variation;GO:0020013//modulation by symbiont of host erythrocyte aggregation;GO:0020035//cytoadherence to microvasculature, mediated by symbiont protein	gi|307207075|gb|EFN84884.1|/4.69681e-33/Protein diaphanous [Harpegnathos saltator]
6089	661	10	56	4.95021	27.1588	2.45586	Up	6.54672e-09	1.54474e-06	-	-	-	gi|154344451|ref|XP_001568167.1|/2.32009e-07/proteophosphoglycan ppg4 [Leishmania braziliensis MHOM/BR/75/M2904]
32368	238	1	27	1.37483	36.3673	4.72532	Up	1.47258e-07	2.8443e-05	-	-	-	gi|223976195|gb|ACI25369.2|/1.66586e-14/CYP4CB1 [Liposcelis bostrychophila]
37036	318	0	30	0.001	30.2426	14.8843	Up	1.27748e-09	3.29968e-07	-	GO:0046872//metal ion binding;GO:0016491//oxidoreductase activity	-	gi|348524528|ref|XP_003449775.1|/5.90574e-20/PREDICTED: cytochrome P450 4V2-like [Oreochromis niloticus]
2235	459	147	0	104.792	0.001	-16.6772	Down	1.22057e-45	1.33201e-42	-	-	-	gi|116833117|gb|ABK29471.1|/9.92926e-07/CHK1 checkpoint-like protein [Helicoverpa armigera]
23860	728	82	20	36.856	8.8069	-2.06519	Down	1.37651e-10	3.82721e-08	-	-	-	gi|241896914|ref|NP_001155924.1|/6.55987e-20/RlpA family protein-like precursor [Acyrthosiphon pisum]
GeneID	Gene_length	Control-Expression	Malathion-Expression	Control-RPKM	Malathion-RPKM	log2 Ratio(Malathion/Control)	Up-Down-Regulation(Malathion/Control)	P-value	FDR	GO Component	GO Function	GO Process	Blast nr
1917	2045	56	275	8.96025	45.4943	2.34408	Up	1.08e-37	4.59e-35	-	GO:0003824//catalytic activity	GO:0044238//primary metabolic process;GO:0044237//cellular metabolic process	gi|226119|prf||1410330A/2.31962e-72/vicilin gene A
2125	965	318	1674	107.826	586.875	2.44434	Up	6.19e-232	1.56e-228	-	-	-	gi|60599777|gb|AAT11803.2|/1.818e-27/pancreatic trypsinogen [Struthio camelus]
518	893	3	28	1.09925	10.6078	3.27054	Up	1.64e-06	0.000128113	-	-	-	gi|294950680|ref|XP_002786737.1|/2.72289e-43/Endochitinase B precursor, putative [Perkinsus marinus ATCC 50983]
2862	1213	2	839	0.539504	234.002	8.76067	Up	1.82e-254	5.18e-251	-	-	-	gi|156098975|ref|XP_001615502.1|/3.60036e-21/hypothetical protein [Plasmodium vivax Sal-1]
3487	345	0	37	0.001	36.2828	15.147	Up	3.84e-12	5.89e-10	GO:0020030//infected host cell surface knob;GO:0020002//host cell plasma membrane	GO:0046789//host cell surface receptor binding;GO:0050839//cell adhesion molecule binding	GO:0020033//antigenic variation;GO:0020013//modulation by symbiont of host erythrocyte aggregation;GO:0020035//cytoadherence to microvasculature, mediated by symbiont protein	gi|307207075|gb|EFN84884.1|/4.69681e-33/Protein diaphanous [Harpegnathos saltator]
6089	661	10	54	4.95021	27.6382	2.4811	Up	5.46e-09	6.16e-07	-	-	-	gi|154344451|ref|XP_001568167.1|/2.32009e-07/proteophosphoglycan ppg4 [Leishmania braziliensis MHOM/BR/75/M2904]
32368	238	1	29	1.37483	41.2229	4.90612	Up	1.83e-08	1.92e-06	-	-	-	gi|223976195|gb|ACI25369.2|/1.66586e-14/CYP4CB1 [Liposcelis bostrychophila]
37036	318	0	19	0.001	20.2136	14.303	Up	1.36e-06	0.000107491	-	GO:0046872//metal ion binding;GO:0016491//oxidoreductase activity	-	gi|348524528|ref|XP_003449775.1|/5.90574e-20/PREDICTED: cytochrome P450 4V2-like [Oreochromis niloticus]
2235	459	147	28	104.792	20.6378	-2.34417	Down	4.74e-20	1.17e-17	-	-	-	gi|116833117|gb|ABK29471.1|/9.92926e-07/CHK1 checkpoint-like protein [Helicoverpa armigera]
23860	728	82	12	36.856	5.57658	-2.72445	Down	1.04e-13	1.84e-11	-	-	-	gi|241896914|ref|NP_001155924.1|/6.55987e-20/RlpA family protein-like precursor [Acyrthosiphon pisum]
